# Supplementary material for: Splinkerette PCR for Mapping Transposable Elements in Drosophila
Source: PLoS One. 2010 Apr 13;5(4):e10168. doi: 10.1371/journal.pone.0010168 (PMC2854151; doi:10.1371/journal.pone.0010168)
Supplement: Table S1 — Splinkerette PCR sequences for FRT insertion sites, GH146-GAL4, NP225-GAL4, and NP2559-GAL4. (0.03 MB XLS) [file pone.0010168.s001.xls]

## Sheet: Final Report
	Table S1. Splinkerette PCR Sequences for FRT insertion sites, GH146-GAL4, NP225-GAL4, and NP2559-GAL4.
	Fly Line	P-element end targeted	Restriction Enzyme Used	Cyto Location	P-element Orientation Relative to BDGP Sequence	Sequence
	P{neoFRT}19A	5P	BamH1	19A2	<3P----5P>	CTTTTTTTGTTTGTGAGATAAGCACACGATCTGCGCAAATGTTTGTGATGGATCACAATTACGTTTTTGTTTTATCCGCGACTTCTGTGAACACGTCCACTCGATTGCTCATCTCCCATGCGAATGCAATGAGCCAAGACATCCTAGCTATCTTGGTCCTGAACGCTTGTTAAATTTTGGTAGTATGCCTGCTGGAGGTAAGCTTCCTGTCGAGGGTTATGCCAAGGCCTAATGTGGTTGATTGTTCTTTCATTAAGACTGACAACAGGACAACTACCTGTTCGGTTGCTGAACGTCACATTGGCACACTTCTCGGCGCGTTCCTTCGCACGCTCCAGTTCTCAGCCCATGTGATGGAATGCATCCAAGTATTCCTGTGGACCATGAGTGGCAAGCAAA…
	P{neoFRT}19A	3P	BstYI	19A2	<3P----5P>	TTGACCCCAGAAGTCTGACTGGAAGAACATTCAGGTAAACGAAGATGATAATGAAGCTACAAAAAACTTCAAAACTAGAC AAAATTTGTTTTATATTAATCTTAAACAAGGCCCGAATGTTAAAGAGTCTCTTAAGATAACTCGACTTGGCAGATACAGA GTCACTGTTGAGCGCGCTACACGTAGAAAAGAACTGCTACAATGTCAAAGATGCCAAATTTTTGGACACTCTAAGAACTA TTGCGCCCAGGATCCCACTAGTGTCGACACCAGTCTCATTCAGCCACAA
	P{neoFRT}40A	5P	BglII	40A3	<3P----5P>	GGGAATAGTGTATACTTCGGTAAGCTTCGGCTATCGACGGGACCACCTTATGTTATTTCATCATGATTCGAAGTAACTCA TCCATCTTTCGAAATCACTCAAACATGCGAGAGCGAAACAGAAACCGGTCGCGCTCTTGTGCTCACGAGACAATAACTGT TCTTGCTCTTTCGCTTGTCGAATTTTCGAAAACAGTCTGTGGACAGAGGCGTTCGGATGAGGGTCTCGAACTAGGAAATT GTTACAAAATATATGGTAACATTTCGCTAATAATAAACAACGAAATATTTATTTATTAGTTCTTAAACGTACTCACAAAA CATAGGTACCATATCAACCACTAATAGATTCTTTCAAGTTGTTAGCTTACACGAAAATGTTTTAACCCCCTCTTG…
	P{FRT(whs)}G13	5P	BglII	42B1	<3P----5P>	GGGATAGTGTTACTTCGGTAAGCTTCGGCTAACGACGGGACCACCTTATGTTATTTCATCATGGCCCGGATCTAGTTGGC TAAGCCATTCGGCTGGCACTCGGTCCGCCGCCTCGCTTCTCGTCGGCTACCTCTTCGGGTGGGGCCGCAGCGCTCGGTCC ACTCCCACTCCACTTGGCCCCACTCGTCTCTCAGTCGGCAGGCAGAGCAGGAGCAGCCCGCAGCTTTTTCGTGGGGAGAT CGCAGTTTTTCGCTTGCCAATCGATGGCGTTTCGGAATTCTTAGCTTGCAGTGCAGCGCTTCTTAAACTTTGTTTAATTT GGTTATACTGCAATTGGCGGCTATTAAGAGCAGTGACCACTACATTAATTATGAATGGTACGCGCGGCAGACAAG…
	P{neoFRT}42D	3P	BstYI	42D6	<3P----5P>	GGACTGCTACAATGTCGACTTGCTCTTAGATGCTCAGCGCGCTCTCGTCGGCATTTTGTACTCGTCCCGTCTTTCTGCTG ACTGAAAAGTCTGAAAAGAAGTGCCTTAAGTTTCCAGCCGGAGTCGTGTGCAAAATCCCACTAGTGTCGACACCAGTCTC ATTCAGCCACCA
	P{FRT(whs)}2A	3P	BglII	80B1	<3P----5P>	CCCTGTAATTTATAGCTTTTGCTAACGCAAACCAACATCCCACTATTGTCGACACCAGTCTCATTCTCCACATCGGCAAC GTTTCTGTTGGTGATTTTGCAGTTTTTTCCACAGCAAGTGTATTCTCGGTCAAGTTTTATTTTGCTCTGTGATTTTAGAC ATTTCCAAGCATAAATTTTTAAAATTTCCGCTCCTAGCCGTGTGCATTTGATTCAATTAGTTGGTGCGTATGCGTTTTCA GTCAAAAAAGGGGGTGGTATGTCAAGGCAGAGATACTTTTCTTGATTTTAATAAGTTCCCCAGTAATGTACATGTTCCTG TGAGTGTTTAGTGTGGGCTATCCACGAACACTCGCGCAACGTACACGGCTGTGGTGAATATTGGAAGTATTAGTA…
	P{FRT(whs)}2A	3P	BstYI	80B1	<3P----5P>	GCGGATCGAGTAGTATTTCCGAGTTTTCCCTCGGGACTACACAACATCGGCATCCCGATCTAGCTCATGCGCTGCTCCCA TCTCTATCGGCAACGTTTATGTTGGTGAGTTTGCAGTTTTTTCAACAGCAAGTGTATTCTCGGTCAAGTTTTATTTTGCT CTGTGATTTTAGACATTTCCAAGCAGAAGTTTTTAAAATTTCCGCTCCTAGCCGTGTGCATTTGATTCAATTAGTTGGTG CGTATGCGTTTTCAGTCGAAAAAGGGGGTGGTATGTCAAGGCAGAGATACTTTTCTTGATTTTAAGAAGTTCCGCAGTAA TGTAGATGTTCGTGTGAGTGTTTAGTGTGGGCTATCCACGAACACTCGCGCAACGTACGCGGCTGTGGTGAATAG…
	P{neoFRT}80B	5P	BstYI	80D1	<5P----3P>	GGCTAGCTTCGGCTATCGACGGGACCACCTTATGTTATTTCATCATGCCCTGAAGCCAGCACAAAAAAATCATATGCCGC TACGCATCTTGTTATCCTAGTGTCTTTGCTTTTACTCTACGAGTAACGGGTACACCAAATGAATTAGAACTTGCTGTTCA CTTATTCATGGTTCAATTTTCTTTTATTTCGCATGTATCCCACTAGTGTCGACACCAGTCTCATTCAGCCAAAA
	P{neoFRT}80B	5P	BglII	80D1	<5P----3P>	TTCGAGTAGCTTCGGCTATCGACGGGACCACCTTATGTTATTTCATCATGCCCTGAAGCCAGCACAAAAAAATCATATGC CGCTACGCATCTTGTTATCCTAGTGTCTTTGCTTTTACTCTACGAGTAACGGGTACACCAAATGAATTAGAACTTGCTGT TCACTTATTCATGGTTCAATTTTCTTTTATTTCGCATGTATCTATATTTTTGTATATTTTTTTTTTTTATAAATAAAGTT TGCGAGAATTATACAAAAATATTGTATTATCATTCCCACTTAAAAAATTATAGTCAATTAGATGTTATACTGTGAGGAAT TTATTCGATTTCTCTGTTTAATCCCTTAACGAACAGTTGAAGTCATTTTTAAGACAGTAGCTTAAGTTATTTTAT…
	P{neoFRT}80B	3P	BglII	80D1	<5P----3P>	GTTAACTTACGCTTCTACGATTTATTTGATTTAGCCAGACAGCAATTAGCTCTTCAGCCAGCCGCTCTCTCCGCATTCCGGAACTTCCGACCACTGTACATGTGCACATGTATGCTCATGCATTGTAAATCTTTCAAAATGAAGTAAAGAGCAACTTTACATCTTCTTGGGCGTTAAATCTATATTATTTTTTATTAATTGGCACCATGTTTCTTGTTTTGCATTGTCTTAACGTGATCATTAATAATACATAATAAATTACAAAAATGACTGTATTGGATTAATTGGATATTAGAATATGTTAGCTTGTGACGTGTGAAAATTATAATTGAATTAATCTTAGGTTCCTATTTCCGCACGTCGTGCCTCAAAAAATTAATTTTGAAATAAACATGTTGA…
	P{neoFRT}82B	5P	BstYI	82B2	<3P----5P>	CGTGCTATCGACGGGACCACCTTATGTTATTTCATCATGCTCTGGCCTGACCCAAAAAGCGAACCAGACGAGGAGGCACA ACCCAAAGCGAAATGCGAACTGAGACCTAGAAAAGGGGGCCGGGGGGGTAACACGTGTCGACCCCGACGAGGCAAGGACG TAGGGACGGGATCCCCAAGAAGAGCGTAGCAAAGCGGACGCGACAATAATTTGCCAAATAAGAATGAAAGAAGACGCGTA AAGGTGCGAAGTACACGCCGCTTAAATAGTGTGTGTGTGTGTGTGTGCGTGTCTGGCTGCGTGTGCTTGTGTGCCGGAAC AACAAATGAAAAATTTTCGGTTGTGCGTTTAAGAACTACATTTGCAAAATGTTGCGTGCCCCACTAAAAAAGTGC…
	GH146-GAL4	5P	BstYI	51A4	<3P----5P>	CTTCGGTAGCTTCGGCTATCGACGGGACCACCTTATGTTATTTCATCATGACTCGGCCTTTGGCTCTGCGGCTCTGATTTTAGTCACATTTTGGTGCTCGCGGCAATTGGACGTCCTTCGTCTCGCGCCTCGCGCTTTGAAAGAAAAAAAAAAACGCTGGCAACCCATACATCAAAATAGAGATATAATGATCCTTTGGTGCAGCAAGGGCCTAAACTGAAAGTGCTTGGTGTTTATCGAGAAAATGCAGCTAAAGTGCCTCCTCAATCGAATTTAGTTCAAATCCAATTAAATAAATTAACTAGAAGTTAAATAAGACAATACTATGCCATGATATGATGGCCCTAAAGATGTTATATCGTGGTCCCAGTTCGCGTTTGGAGAATTTAATTGAAAAGA…
	GH146-GAL4	3P	BstYI	51A4	<3P----5P>	CGGAGAAGACAGATAGAGGGAGAGGGAGAGAGAGAGTGTGAGGAAGCAGACGGAAGGAGAGGGCGACAACTAGGCGAACTGGTTTTTTCGCCTCTGTGTGCGTGCCTTTTGGGATTCTCGGCCAACAAATGAGAAGCAACACACAGCGAACGTAATTTAAATGGCGCCCCCACCCCACCCCCACTAATACACACACGAACGCGCACGCACACGGGCGAGAGTGAGAAAGCTTCGTGTGTATATAAGCACCACACACTGATATCCCGAAGTAAAAGCCGAAGATGTTGCGTTCGTGGGCGAGAGCGAGATGGCGCCACATAGAGTGCGCAAAAGAGAGAGGGCGAATTTGTCGTATCTGTGTTGGAGTTGGTGCCCCCACCGAACACATAGACGCTATAT…
	NP225-GAL4	5P	BglII	51A4	<3P----5P>	CTTCNGTAGCTTCGGCTATCGACGGGACCACCTTATGTTATTTCATCATGTGCTAGCTCTGCGCGTAGTTGCTGTAGCTCGAACATGTTTGTCTCCCTCTCACTGCCAGTTTCGGTTGATTCTTTTCTGTTCATCGCATTCACACTTACGTGATCGGTGTTAATTTCACAATTCTGAAAATCCAGTGAAGAAAAAATGTCGTTTCCTGGTGGAGCGTTTTTCTGGGGGTGCTCCGGTGGACAATCGCCCCGAACTGCCGTTGGGATGTCTTGCAGCCTCGCGATTAATTCGGTTTTTGTGCCCTCCGTATTTTGGCCCAGAATACGTAGCCAATCTTTTAGGGTTGTCAGCGAAAAGTCGTTCAGGATGATTTTATCGTCCATTTTGGATTATTAATCC…
	NP225-GAL4	3P	BglII	51A4	<3P----5P>	ATGCTTACGGAACACGATCCCACTAGTGTCGACACCAGTCTCATTCAGCCACANNNAGCAAGGCTACAGTTAGTTCCGTTATCCAGACGGCGCAGTTTACGCAGGCTGGCGCCACAAAAGAGAACACAACATTTCACTCGCCGCAGCGATCCCACTAGTGTCGACACCAGTCTCATTCAGCCACA
	NP2559-GAL4	5P	BstYI	20A4	<5P----3P>	CTTCGGTAGCTTCGGCTATCGACGGGACCACCTTATGTTATTTCATCATGGTGACAGGTATACACTAAAGTCGTTGACGAGTAACCGATCGTTCAAGTATTGCCAAGAAGATATACGTAAAATGCCGGATGCAGAAATCCCGAATGAGTTAAACGAGAATGTAGAGCAATAGCTGAAATATAGAAACAGTTTAATGAAAAGAAAAGCCCGCCAATGAGTTCTTTTGTGAACGAGAGATATCCGTCTAGGTGAGACGATGAATTGTGAGTTATCCGTCTAGGTGAGACGATGAATTGTGAGTTATCCGTCTAGGTGAGACGATGAATTGTGAGTTATCCGTCAGGTGAGACGATGAATTGTGAGTTATCCGTCCAGGAGAGACGACGAGTTTGGATTGAA…
	NP2259-GAL4	3P	BstYI	20A4	<5P----3P>	CTATACTTGAGTTACCTCAACGGACCTCTGAATTTCGGATCCCACTAGTGTCGACACCAGTCTCATTCATCCACACACACTCTTTCCTACGGATACTTGCACACAGTCGACGCGCCTACAATATCCCCCGGGAATGCAACATATAAAACNAATATTTTTTTTTTTGTTGCCAAAATAGATTAGGTACATAGGGATATATGATTGACACGCGGATTATAAGTGAGTAAGTTGCACGATTATGCAGGGAGACCCGATCCGACTAGTGTCGACTCCTTTCTCCTCAAGCCACAATTG
	<5P----3P> indicates P-element is inserted into the (+) strand of reference genome.
	<3P----5P> indicates P-element is inserted into the (-) strand of reference genome.
	NP225-GAL4 5P insertion site sequence (T2+P2 PCR product; see Figure 2C)					AAGTGTATACTTCGGTAAGCTAGCTTCGGCTATCGACGGGACCCCCCTATGTTATTTCATCATGGGCTAGCTCTGCCGCGTAGTTTGCTGTAGCTCGAACATGTTTGTCTCCCTCTCACTGCCAGTTTCGGTTGATTCTTTTCTGTTCATCGCATTCACACTTACGTGATCGGTGTTAATTTCACAATTCTGAAAATCCAGTGAAGAAAAAATGTCGTTTCCTGGTGGAGCGTTTTTCTGGGGGTGCTCCGGTGGACAATCGCCCCGAACTGCCGTTGGGATGTCTTGCAGCCTCGCGATTAATTCGGTTTTTGTGCCCTCCGTATTTTGGCCCAGAATACGTAGCCAATCTTTTAGGGTTGTCAGCGAAAAGTCGTTCAGGATGATTTTATCGTCCAT…
